# Supplementary material for: Chronicle of Research into Lichen-Associated Bacteria
Source: Microorganisms. 2022 Oct 26;10(11):2111. doi: 10.3390/microorganisms10112111 (PMC9698887; doi:10.3390/microorganisms10112111)
Supplement: Supplementary file 1 [file microorganisms-10-02111-s001.zip]

Archive with 1 entries (1 files):
- microorganisms-1869443-supplementary.xlsx
