# Supplementary material for: Chronicle of Research into Lichen-Associated Bacteria
Source: Microorganisms. 2022 Oct 26;10(11):2111. doi: 10.3390/microorganisms10112111 (PMC9698887; doi:10.3390/microorganisms10112111)
Supplement: Supplementary file 1 [file microorganisms-10-02111-s001.zip › microorganisms-1869443-supplementary.xlsx]

## Sheet: Articles_bac_final
Table.S1 Total of 151 original articles on lichen-associated bacteria research since 1892 to 2022 (July) by descending order, including 145 original papers, 4 theses and 2 reports. The subjects, methods, information of lichen samples, phyla and analyzed functions of isolated bacteria based on different methods are listed in the table are only those-associated to bacteria respectively.
NOTE1: The composition proportions are listed in descending order, and * represents more than 50%, ** represents more than 75%, and *** represents more than 90%
NOTE2: Underline is selective culture or selective analysis and therefore does not represent diversity analysis
Abbreviations in this table:
1DE: one-dimensional gel electrophoresis
NGS: next generation sequencing
PCR: polymerase chain reaction
qPCR: quantitative-PCR
RT-PCR: real-time PCR
RT-qPCR: quantitative reverse transcription PCR
LH-PCR: length heterogeneity-PCR
FISH: fluorescent in situ hybridization
CLSM: confocal laser scanning microscopy
SSCP: single-strand conformation polymorphism
ARISA: automated ribosomal intergenic spacer analysis
T-RFLP: terminal restriction fragment length polymorphism analysis
MS: mass spectrometry
GC–MS: gas chromatography–mass spectrometry
MS/MS: tandem mass spectrometry
MALDI IMS: matrix-assisted laser desorption ionization imaging mass spectrometry
HS-SPME : headspace solid phase microextraction
SEM: scanning electron microscopy
UV-Vis: ultraviolet-visible spectroscopy
PKS: polyketide synthase
NRPS: non-ribosomal peptide synthetase
VOCs: volatile organic compounds
TCVAs: two clamp VOCs assays
COM: standard microscopic culture observation method
CRISPR-Cas: clustered regularly interspaced short palindromic repeat/CRISPR-associated protein
Year	Subject of lichen-associated bacteria	Culture-based method	Culture-independent method	Lichen sample region	Lichen species	Number of sample	Phylum of isolated bacteria based on culture-based method	Number of strain	Function analysis based on culture-based method	Top-3 Phylum of Bacteria based on culture-independent method	Function analysis based on culture-independent method	Reference
2022 July	community		PCR, NGS(illumina)	Yunnan, China	Heterodermia obscurata	1				Pseudomonadota** Actinomycetota Acidobacteriota		[56]
	isolation and culture, analysis	specific culture		Tamil Nadu, India	Parotrema tinctorum Parmelinella wallichiana	1 1	not mentioned		anti-microbial, anti-fouling action			[57]
	analysis		genomics	Moscow, Russia	Ramalina pollinaria	1	Pseudomonadota	2	toxin‒antitoxin systems, secretion proteins			[58]
	community		PCR, NGS(illumina)	Sistema Central, Spain	Umbilicaria pustulata Umbilicaria hispanica	1 1				Pseudomonadota Acidobacteriota		[59]
	community		PCR, NGS(illumina)	North America	Cladonia sp.	1				Pseudomonadota		[60]
	community		PCR, NGS(illumina), metagenomic	Tamil Nadu, India	Roccella montagnei	3				Pseudomonadota*** Bacteroidota Actinomycetota		[61]
	isolation and culture, diversity	specific culture	PCR, Sanger sequencing, NGS(illumina)	Thailand	Usnea sp. Ramalina sp. Parmotrema sp. Pyxine cocoes Dirinaria picta Lecanora helva Cardonia fruticulosa	3 1 8 3 1 1 1	Actinomycetota	37				[62]
	culture, analysis	specific culture	PCR, Sanger sequencing, SMRT sequencing, genomics, RT-qPCR	Antarctica			Pseudomonadota	1	aromatic compound degradation			[63]
	isolation and culture, analysis	specific culture	PCR, Sanger sequencing, NGS(illumina)	Antarctica			Bacteroidota	3				[64]
	analysis, function	specific culture	RT-qPCR	Arctic			Pseudomonadota	1	toxin-antitoxin system			[65]
	analysis		genomics		Stereocaulons sp.	1	Actinomycetota					[66]
2021	isolation and culture, analysis	specific culture		France; Austria	Lichina confinis Lichina pygmaea	1 1	Actinomycetota Pseudomonadota Bacillota	2 1 1	transform antibacterial usnic acid to products of lower antibiotic activity			[67]
	isolation and culture, analysis	specific culture	PCR, Sanger sequencing, NGS(illumina)	Antarctica	Cetraria islandica Cladonia borealis Megaspora verrucosa Pseudephebe pubescens Psoroma cinnamomeum Sphaerophorus globosus	1 1 1 1 1 1	Pseudomonadota Actinomycetota Bacteroidota Deinococcota	83 27 6 1	extracellular enzymes secretion, hormone production, phosphate solubilization, nitrogen fixation	Pseudomonadota		[68]
	community		PCR, NGS(illumina)	Karnataka, India	Pyxine sorediata Parmotrema tinctorum Pyxine reticulata Parmotrema praesorediosum Pyxine cocoes	1 1 1 1 1				Pseudomonadota* Acidobacteriota		[69]
	community		PCR, NGS(illumina)	Aysén, Chile	Peltigera frigida	1				Pseudomonadota Bacteroidota		[70]
	community		PCR, NGS(illumina)	Gansu, China	Xanthoria sp. Lecanora sp. Lecania sp. Buellia sp. Lobothallia sp. Caloplaca sp. Rhizoplaca sp. Verrucaria sp. Endocarpon sp.	1 2 1 1 1 1 1 1 1				Actinomycetota Cyanobacteria Pseudomonadota		[71]
	isolation and culture, analysis	specific culture	PCR, Sanger sequencing	Qinghai, China	various lichens	20	Actinomycetota	27	antimicrobial activity, biosynthetic potential			[72]
	community and function		PCR, NGS(illumina), metagenomic	Helsinki, Finland	Cladonia sp.	6				Pseudomonadota Actinomycetota	bosynthetic potential of natural product	[73]
	isolation and culture, analysis	specific culture	PCR, Sanger sequencing	Antarctica	various lichens	15	Pseudomonadota Bacteroidota Actinomycetota	22 3 1	phosphate-solubilizing			[74]
	isolation and culture, analysis	specific culture	PCR, Sanger sequencing, NGS(illumina)	Yunnan, China			Pseudomonadota	1	physiological characteristic, chemotaxonomic characterization			[75]
	metabolic fingerprint of bacterial community		metabolic fingerprint	Antarctica	Leptogium puberulum	12					catabolism of carbon compound and lichen thalli component degradation product	[76]
	community		PCR, NGS(illumina)	Quebec, Canada	Cladonia sp.	4				Pseudomonadota		[77]
	analysis		genomics	Antarctica			Pseudomonadota	2	CRISPR-Cas			[78]
	antibiotic-influenced bacterial community		RT-qPCR, NGS(illumina)	Graz, Austria	Peltigera polydactylon	1				Pseudomonadota Bacteroidota	antimicrobial resistance	[79]
	isolation and culture, analysis	specific culture	PCR, Sanger sequencing, SMRT sequencing	Antarctica			Actinomycetota	2			CAZyme, carbohydrate utilization, pathogenicity	[80]
	analysis	specific culture	genomics	Antarctica	Himantormia sp.	1	Pseudomonadota	6			CAZyme, metabolic pathway, virulence	[81]
	community		1DE, LC-MS/MS, Metaproteomics	Khyber Pakhtunkhwa, Pakistan	Dermatocarpon miniatum	1				Cyanobacteria* Pseudomonadota Bacillota	biological process, molecular function	[82]
	isolation and culture, analysis	specific culture	PCR, Sanger sequencing, GC-MS	Tamil Nadu, India			Actinomycetota	1	antibacterial activity			[83]
	isolation and culture, analysis	specific culture	PCR, Sanger sequencing, NGS(illumina)	Baltic Sea, Germany	Candelaria sp.	1	Actinomycetota	1	physiological characteristic, chemotaxonomic characterization			[84]
2020	extract a novel medium-chain ribitol dehydrogenase	specific culture	Proteomic	Arctic	Cetraria sp.	1	Pseudomonadota		extract a novel medium-chain ribitol dehydrogenase			[85]
	community, isolation and culture	specific culture	PCR, NGS(illumina)	Chingaza National Natural Park, Colombia	various lichens	7	not mentioned	112	antibacterial activity	Pseudomonadota Cyanobacteria		[86]
	isolation and culture, extract	specific culture	PCR, Sanger sequencing, GC-MS	Tamil Nadu, India			Actinomycetota	36	antibacterial activity			[87]
	metagenomic, holo-genome		qPCR, NGS(illumina), SMRT sequencing, metagenomics	Italy; Germany	Umbilicaria pustulata	1				Acidobacteriota Pseudomonadota Actinomycetota		[88]
	community		NGS(ion torrent), metagenomics	India	Dirinaria sp.	1				Gemmatimonadetes Pseudomonadota	bacteria - mycobiont association	[89]
	isolation and culture, analysis	specific culture	genomics	Antarctic and Arctic regions			Bacteroidota	2			CAZyme, metabolic pathway	[90]
	isolation and culture, analysis	specific culture	PCR, Sanger sequencing, NGS(illumina)	Antarctica	Cladonia borealis	1	Pseudomonadota	2	physiological characteristic, chemotaxonomic characterization			[91]
	metagenome-assembled genome (MAG) sequences		NGS(illumina)	Austria	various lichens	3				Pseudomonadota* Acidobacteriota Bacteroidota		[92]
	community		PCR, NGS(illumina), RT-qPCR	Iceland	Cetraria islandica	1				Pseudomonadota* Acidobacteriota		[93]
	culture, extract, analysis	specific culture		Yunnan, China	Punctelia borreri	1	Actinomycetota	1	chemical structural identification, antimicrobial activitiy			[94]
	community		PCR, NGS(454-pyrosequencing), SMRT sequencing	Antarctica	Cladonia squamosa	1				Pseudomonadota* Acidobacteriota Actinomycetota		[95]
	isolation and culture, analysis	specific culture	PCR, Sanger sequencing	Patagonia, Argentina	Pseudocyphellaria berberina	1	Actinomycetota	23	physiological characteristic, chemotaxonomic characterization			[96]
	culture, extract, analysis	specific culture	Ultraviolet spectroscopy, Western blot	Yunnan, China	Lepiolostroma sp.	1	Actinomycetota	1	chemical structural identification, antimicrobial activitiy			[97]
	isolation and culture, analysis	specific culture	PCR, Sanger sequencing, NGS(illumina)	Yunnan, China	Lepraria sp.	1	Pseudomonadota	1	physiological characteristic, chemotaxonomic characterization			[98]
	isolation and culture, analysis	specific culture	MS, PCR, Sanger sequencing, UV-Vis, GC-MS	India	Dirinaria aegialita	1	Bacillota	1	physiological characteristic, chemotaxonomic characterization, antimicrobial activitiy			[99]
	isolation and culture, analysis	specific culture	PCR, Sanger sequencing, NGS(illumina)	Murmansk, Russia	Cladonia sp.	2	Pseudomonadota	3	physiological characteristic, chemotaxonomic characterization			[100]
	isolation and culture, analysis	specific culture	GC-MS, PCR, Sanger sequencing, NGS(illumina)	Moscow, Russia	Ramalina pollinaria	1	Pseudomonadota	2	physiological characteristic, chemotaxonomic characterization			[101]
2019	isolation and culture, analysis, community, function	specific culture	GC-MS, PCR, Sanger sequencing, RT-qPCR	Qinghai, China	various lichens	40	Pseudomonadota	49	biosynthesis, biodegradation			[102]
	community and function		PCR, NGS(illumina), metatranscriptomic	Alps, Austria	Lobaria pulmonaria					Pseudomonadota Actinomycetota	fasting-like metabolism	[103]
	community		PCR, NGS(illumina), FISH-CLSM	Sweden	Schizoxylon albescens	3				Pseudomonadota* Bacteroidota		[104]
	isolation and culture, analysis	specific culture	PCR, Sanger sequencing, NGS(illumina), SMRT sequencing, metagenomic	Antarctica	Psoroma antarcticum		Pseudomonadota	2	physiological characteristic, chemotaxonomic characterization			[105]
	culture, extract, analysis	specific culture		Yunnan, China	Squamarina sp.		Actinomycetota	1	chemical structural identification, antimicrobial activitiy			[106]
	community		PCR, NGS(ion torrent)	Australia	various lichens					Acidobacteriota Pseudomonadota Actinomycetota		[107]
	isolation and culture, analysis, community, function	specific culture	PCR, Sanger sequencing, NGS(illumina), PKS and NRPS fingerprints, metagenomics	Himalayas	Usmea sp. Ramalina sp.	2	Bacillota Actinomycetota Pseudomonadota	19 17 13	antimicrobial activitiy		predicted biosynthesis	[108]
	community and analysis		PCR, NGS(illumina), SMRT sequencing, metagenomic	Sardinia, Italy	Umbilicaria pustulata					Acidobacteriota Pseudomonadota Actinomycetota		[109]
	effects of illumination on bacteria growth	specific culture		Arctic	Cetraria sp.		Pseudomonadota	1	role of thiamine for the growth			[110]
	genome sequence		SMRT sequencing	Antarctica	Himantormia sp.		Pseudomonadota	1			CAZyme, metabolic pathway	[111]
2018	isolation and culture, analysis, community, function	specific culture	PCR, NGS(illumina), metagenomics, Sanger sequencing	Hawaii; Reunion islands			Actinomycetota	2			bosynthetic potential	[112]
	genetic structure of nitrogen-fixing bacteria		PCR, Sanger sequencing, T-RFLP	Aysén Region, Chile	Peltigera sp. Cladonia sp.	25 25					genetic structure of nitrogen-fixing bacteria	[113]
	community		PCR, NGS(illumina)	France; Austria	Lichina sp. Xanthoria sp. Lathagrium sp. Scytinium lichenoides	2 2 3 1				Bacteroidota(in Xanthoria sp.) Pseudomonadota(in other lichen)		[114]
	chemical analysis	specific culture	MS/MS, chromatography	Rennes, France	Lichina pygmaea	1	Pseudomonadota	1	chemical structural identification			[115]
	isolation and culture, analysis, community, function	specific culture	PCR, NGS(illumina), metagenomics, qPCR	Austria	Cladonia furcata Peltigera polydactylon Lobaria pulmonaria					Acidobacteriota(in other lichen) Pseudomonadota(in Peltigera sp.)	arsenic-related function	[116]
	isolation and culture, analysis	specific culture	PCR, Sanger sequencing	Yunnan, China	Leptogium trichophorum		Actinomycetota	1	chemical structural identification, anti-Inflammatory effect			[117]
	bacteria found in lichen fossils		SEM	Welsh borderland, UK	Cyanolichenomycites sp.					Actinomycetota		[118]
	community		PCR, NGS(illumina&-pyrosequencing), SEM	Wisconsin, USA	Peltigerales sp.					Pseudomonadota Cyanobacteria		[119]
	isolation and culture, analysis	specific culture	PCR, Sanger sequencing	Bretagne, France	Rhizocarpon geogaphicum		Bacillota Pseudomonadota	8 3	physiological characteristic, chemical structural identification			[120]
2017	functional diversification		meta-omics, SSCP, FISH-CLSM	Alps, Austria	Lobaria pulmonaria	1				Pseudomonadota* Cyanobacteria	function to the lichen symbiosis	[121]
	isolation and culture, analysis, community	specific culture	PCR, Sanger sequencing	Yunnan, China	various lichens	22	Actinomycetota	213	antimicrobial activity, biosynthetic potential			[122]
	isolation and culture, extract	specific culture	PCR, Sanger sequencing, MS	Kesselfallklamm, Austria	Collema auriforme	1	Actinomycetota		chemical structural identification			[123]
	community, symbiotic interplay		metaproteomics	Alps, Austria	Lobaria pulmonaria					Pseudomonadota Actinomycetota	function to the lichen symbiosis	[124]
	community	specific culture	PCR, NGS(illumina), FISH	Styria, Austria	Lobaria pulmonaria					Pseudomonadota Cyanobacteria Bacteroidota		[125]
	isolation and culture, analysis	specific culture	PCR, NGS(illumina), FISH-CLSM, metagenomic	Kanagawa, Japan	Usnea hakonensis	1	Pseudomonadota	1	physiological characteristic, chemotaxonomic characterization, physical contact, carbon transfer			[126]
	isolation and culture, analysis	specific culture	PCR, Sanger sequencing	Yunnan, China	Lobaria retigera		Actinomycetota	1	physiological characteristic, chemotaxonomic characterization		function to the lichen symbiosis	[127]
	genome sequence		PCR, NGS(illumina)	Arctic	Umbilicaria sp.		Pseudomonadota	1			characteristic, biotechnical potential	[128]
	genome sequence		PCR, NGS(illumina)	Arctic	Cladonia sp.		Pseudomonadota	1			characteristic, biotechnical potential	[129]
	isolation and culture, analysis, community	specific culture	PCR, Sanger sequencing, NGS(454-pyrosequencing)	Spain	Ramalina farinacea		Pseudomonadota Actinomycetota Bacillota		physiological characteristic, chemotaxonomic characterization, biosynthetic potential	Pseudomonadota* Acidobacteriota		[130]
	isolation and culture, extract, analysis	specific culture	PCR, Sanger sequencing	Yunnan, China	Lepidostroma sp.		Actinomycetota	1	chemical structural identification			[131]
	genome sequence		PCR, NGS(illumina)	Antarctica	Usnea sp.		Deinococcota	1			characteristic, biotechnical potential	[132]
	genome sequence		PCR, NGS(illumina)	Antarctica	Psoroma sp.		Pseudomonadota	1			characteristic, biotechnical potential	[133]
2016	improve isolation methods	specific culture		South Aragón, Spain	Pseudevernia furfuracea							[134]
	life span		stain, CLSM	Austria	Lobaria pulmonaria							[135]
	community		PCR, NGS(454-pyrosequencing)	Antarctica	various lichens	12				Pseudomonadota* Acidobacteriota Bacteroidota		[136]
	isolation and culture, analysis, function	specific culture	PCR, Sanger sequencing	Þingmúli, Island	Peltigera membranacea		Pseudomonadota Bacteroidota Actinomycetota Bacillota	60 30 11 9	physiological characteristic, chemotaxonomic characterization			[137]
	community change of lichen		NGS(454-pyrosequencing), FISH-CLSM	Öland, Sweden	Cladonia sp. Diploschistes sp.					Pseudomonadota* Bacteroidota Acidobacteriota		[138]
	spatial molecular architecture, community	specific culture	metagenomics, metabolomics, MALDI IMS	British Columbia, Canada	Peltigera hymenina	1				Pseudomonadota* Bacteroidota Acidobacteriota		[139]
	isolation and culture, analysis	specific culture	PCR, Sanger sequencing	Karnataka, India	various lichens	12	Pseudomonadota	11	nitrogen fixation, plant growth promoting potential			[140]
	genome sequence		SMRT sequencing	Antarctica	Useea sp.		Pseudomonadota	1			characteristic, biotechnical potential	[141]
	extract of marine lichen-associated bacteria	specific culture	PCR, Sanger sequencing, MS	Erquy, France	Lichina confinis		Actinomycetota	1	chemical structural identification			[142]
	genome sequence		SMRT sequencing	Arctic	Stereocaulon sp.		Bacteroidota	1			characteristic, biotechnical potential	[143]
2015	isolation and culture, extract, analysis, community, function	specific culture	NGS(illumina), RT-qPCR, MS, metagenomics, metaproteomics	Alps, Austria	Lobaria pulmonaria		not mentioned	388	antagonistic activity, functional assay	Pseudomonadota*** Actinomycetota Acidobacteriota	characteristic, biotechnical potential, function to the lichen symbiosis	[144]
	isolation and culture, extract, analysis, community, function	specific culture	TCVAs, qPCR, PCR, Sanger sequencing, HS-SPME and GC/MS	Austria	Lobaria pulmonaria		Pseudomonadota Bacillota Bacteroidota	388	VOCs evaluation			[145]
	analysis, community, function		NGS(454-pyrosequencing), metagenomic	Reykjavik, Iceland	Peltigera membranacea					Pseudomonadota* Bacteroidota Actinomycetota	phosphate solubilization, characteristic, biotechnical potential	[146]
	analysis, community, function		FISH-CLSM, metagenomic	Styria, Austria	Lobaria pulmonaria					Pseudomonadota*	characteristic, biotechnical potential, function to the lichen symbiosis	[147]
	isolation and culture, extract, analysis, community	specific culture	PCR, Sanger sequencing, NGS(454-pyrosequencing), metagenomic	Austria	Lobaria pulmonaria		not mentioned	388	antagonistic potential	Pseudomonadota* Actinomycetota Bacillota (antagonisti only)	antagonistic potential	[148]
	diversity	specific culture	PCR, Sanger sequencing	France; Austria	Lichina sp. Roccella fuciformis Collema auriforme	2 1 1	Actinomycetota	122	biotechnical potential			[149]
	isolation and culture, analysis, community	specific culture	PCR, Sanger sequencing, NGS(454-pyrosequencing)	Yunnan, China	Lepraria yunnaniana Punctelia borreria Parmotrema austrosinense		Actinomycetota	221	antibacterial activity			[150]
2014	analysis, community	specific culture	PCR, Sanger sequencing	Antarctic and Arctic regions	various lichens	9	Pseudomonadota Actinomycetota Bacteroidota Deinococcota Bacillota	44 17 4 1 2	physiological characteristic			[151]
	community		FISH-CLSM, PCR-SSCP, PCR-NGS(454-pyrosequencing)	Austria	lung lichens					Pseudomonadota*		[152]
	community	specific culture	PCR, Sanger sequencing	Arctic	saxicolous lichens		Pseudomonadota Bacillota		functional assay			[153]
	community		FISH-CLSM, PCR-NGS(454-pyrosequencing)	Almería, Spain	various lichens					Pseudomonadota Actinomycetota Bacteroidota Acidobacteriota		[154]
	community (biomass estimate)	specific culture	COM	USA; Germany; Austrilia	Physcia sp. Flavoparmelia sp. Evernia sp. Parmelia sp.	3 6 1 1						[155]
	community (biomass estimate)		PCR, Sanger sequencing	Tierra del Fuego, Chile	Peltigera sp.	6						[156]
	isolation and culture, analysis	specific culture	PCR, Sanger sequencing	Arctic	Ochrolechia sp.		Pseudomonadota	1	antibacterial and antioxidant capacity			[157]
	isolation and culture, analysis	specific culture	PCR, Sanger sequencing	Antarctica	Psoroma sp.		Pseudomonadota Actinomycetota Bacillota Bacteroidota	16 2 1 1	antibacterial and antioxidant capacity			[158]
	isolation and culture, analysis	specific culture	PCR, Sanger sequencing	Dead Sea; Antarctica			Actinomycetota Bacillota	4 2				[159]
2013	bacteria found in lichen fossils		SEM	Welsh Borderland, UK	Chlorolichenomycites salopensis					Actinomycetota		[160]
	isolation and culture, analysis	specific culture	PCR, Sanger sequencing	Arctic	Stereocaulon sp.		Pseudomonadota Bacteroidota	3 1	antimicrobial property			[161]
	community		FISH	Alps, Austria	various lichens	6				Pseudomonadota Acidobacteriota		[162]
	isolation and culture, analysis	specific culture	PCR, Sanger sequencing	Geogeum Island, Korea	Cladonia sp.		Bacteroidota	1	physiological characteristic, chemical structural identification			[163]
	community		DGGE, LH-PCR, ARISA	South Tyrol, Italy	Rhizocarpon sp.	5				Pseudomonadota* Acidobacteriota Bacillota		[164]
2012	community		FISH-CLSM, PCR-SSCP	Austria	Lobaria pulmonaria					Pseudomonadota		[165]
	community		PCR, NGS(454-pyrosequencing)	Alaska, USA	various lichens	40				Pseudomonadota* Acidobacteriota		[166]
	community		FISH	Styria, Austria	various lichens	9				Pseudomonadota**		[167]
	genome sequence		NGS(454-pyrosequencing&illumina)	Arctic	Cetraria sp.			1			characteristic of a strain of Pseudomonadota	[168]
	community		PCR, Sanger sequencing	Antarctica; Spain; Germany; Iceland	Cetraria aculeata					Pseudomonadota		[169]
	community		PCR, NGS(454-pyrosequencing)	Styria, Austria	Solorina crocea					Acidobacteriota* Planctomycetota Pseudomonadota		[170]
	extract and function	specific culture		Arctic	various lichens	4	Pseudomonadota		antibacterial property			[171]
	extract and function	specific culture		Arctic	various lichens	4	Pseudomonadota	5	antioxidant activitiy			[172]
	isolation and culture, analysis	specific culture	PCR, Sanger sequencing	Yunnan, China	Usnea longissima	1	Pseudomonadota	1	characteristic			[173]
	isolation and culture, analysis	specific culture	PCR, Sanger sequencing	Hokkaido, Japan	foliaceous lichen		Actinomycetota	1	physiological characteristic, chemotaxonomic characterization			[174]
	community		PCR, NGS(454-pyrosequencing)	Antarctica	Cladonia sp. Umbilicaria sp. Usnea sp. Crustos sp.	3 3 3 3				Pseudomonadota* Acidobacteriota Bacteroidota		[175]
2011	community		PCR, NGS(454-pyrosequencing)	Colorado, USA	Parmelia sulcata Rhizoplaca chrysoleuca Umbilicaria americana Umbilicaria phaea	1 1 1 1				Pseudomonadota* Acidobacteriota Bacillota		[176]
	community		DGGE, clone library sequencing, qPCR and phylogenetic relationships	Norway	Ophioparma ventosa Pertusaria corallina Rhizocarpon geographicum Hydropunctaria maura	1 1 1 1				Pseudomonadota Actinomycetota Acidobacteriota		[177]
	community, function		FISH-CLSM, metaproteomics	Switzerland	Lobaria pulmonaria	2				Pseudomonadota** Actinomycetota Cyanobacteria	characteristic	[178]
	community		PCR,T-RFLP,NGS(454-pyrosequencing)	Massachusetts, USA	Xanthoparmelia sp.	9				Pseudomonadota Acidobacteriota		[179]
	isolation and culture, analysis	specific culture	PCR, Sanger sequencing	Okinawa, Japan			Actinomycetota	1	physiological characteristic, chemotaxonomic characterization			[180]
	isolation and culture, analysis	specific culture	PCR, Sanger sequencing	Alps, Austria	Cladonia arbuscula		Actinomycetota	1	physiological characteristic, chemotaxonomic characterization			[181]
	community		PCR, NGS(454-pyrosequencing)	North Carolina, USA	Cladonia grayi Peltigera praetextata					Cyanobacteria Pseudomonadota Bacillota		[182]
	isolation and culture, analysis	specific culture	PCR, Sanger sequencing	Amazonas, Brazil	foliose lichen	10	Actinomycetota	71	physiological characteristic, chemotaxonomic characterization			[183]
	isolation and culture, analysis	specific culture	PCR, Sanger sequencing	Okinawa, Japan			Actinomycetota	1	physiological characteristic, chemotaxonomic characterization			[184]
	isolation and culture, analysis	specific culture	PCR, Sanger sequencing	Antarctic and Arctic regions	various lichens	10	Pseudomonadota Actinomycetota Bacteroidota Bacillota	32 16 2 1				[185]
2010	isolation and culture, analysis	specific culture	PCR, Sanger sequencing	Antarctica	various lichens	5	Actinomycetota Pseudomonadota Bacillota Deinococcota	20 5 4 1	physiological characteristic, chemotaxonomic characterization			[186]
	isolation and culture, analysis	specific culture	PCR, Sanger sequencing	Finland			Bacteroidota	2	physiological characteristic, chemotaxonomic characterization			[187]
2009	community		PCR, Sanger sequencing	Virginia, USA	various lichens	10				Pseudomonadota Acidobacteriota		[188]
	isolation and culture, analysis	specific culture	FISH-CLSM, PCR, SSCP	Austria	Cladonia arbuscula Lecanora polytropa Umbilicaria cylindrica		Pseudomonadota	37	physiological characteristic, chemotaxonomic characterization			[189]
	isolation and culture, analysis	specific culture	PCR, Sanger sequencing	Tokyo, Japan			Actinomycetota	1	physiological characteristic, chemotaxonomic characterization			[190]
2008	community		FISH-CLSM, SSCP	Styria, Austria	Cladonia arbuscula					Pseudomonadota Actinomycetota Bacillota		[191]
2007	isolation and culture, analysis	specific culture	PCR, Sanger sequencing	Izu-Oshima Island, Japan			Actinomycetota	1	physiological characteristic, chemotaxonomic characterization			[192]
2006	isolation and culture, analysis	specific culture	PCR, Sanger sequencing	Austria, France	various lichens	11	Bacillota Actinomycetota Pseudomonadota	11 7 7				[34]
	isolation and culture, analysis	specific culture	PCR, Sanger sequencing	São Paulo, Brazil	various lichens	53	Pseudomonadota	17	nitrogen-fixing, phosphate solubilizing, release amino acids and phytohormones			[193]
	isolation and culture, analysis	specific culture	PCR, Sanger sequencing	Lapland, Finland	various lichens	2	Pseudomonadota Bacteroidota	14 3	physiological characteristic, chemotaxonomic characterization			[194]
2005	isolation and culture, analysis	specific culture	PCR, gel electrophoresis	Alaska and Hawaii, USA; Reunion islands, France	various lichens	337	Actinomycetota	337	characteristic, biosynthesis, antimicrobial activity			[195]
2001	verification, function	specific culture		Segovia, Spain	Pseudevernia furfuracea							[196]
1997	verification, function	specific culture										[55]
1973	isolation and culture	specific culture					Pseudomonadota					[48]
1966	isolation and culture	specific culture					Pseudomonadota Bacillota					[47]
1956	isolation and culture	specific culture			Peltigera praetextata		Pseudomonadota					[197]
1938	isolation and culture	specific culture			Cladonia rangiferina		Pseudomonadota					[46]
1936	isolation and culture	specific culture					Pseudomonadota					[45]
1925	isolation and culture	specific culture					Pseudomonadota					[50]
	isolation and culture	specific culture					Pseudomonadota					[51]
1892	isolation and culture	specific culture					Pseudomonadota					[44]
